# Supplementary material for: Real-Time MRI Reveals Unique Insight into the Full Kinematics of Eye Movements
Source: eNeuro. 2022 Jan 6;9(1):ENEURO.0357-21.2021. doi: 10.1523/ENEURO.0357-21.2021 (PMC8751851; doi:10.1523/ENEURO.0357-21.2021)
Supplement: Extended Data 1 — Code of MREyeTrack algorithm. Download Extended Data 1, ZIP file. [file enu-eN-MNT-0357-21-s09.zip]

Archive with 49 entries (47 files):
- code_mreyetrack/
- code_mreyetrack/mreyetrack_2D.m
- __MACOSX/code_mreyetrack/._mreyetrack_2D.m
- code_mreyetrack/mreyetrack_3D.m
- code_mreyetrack/Functions/
- code_mreyetrack/Functions/fast_radial_symmetry_transform_2D.m
- __MACOSX/code_mreyetrack/Functions/._fast_radial_symmetry_transform_2D.m
- code_mreyetrack/Functions/segment_3D_lens.m
- __MACOSX/code_mreyetrack/Functions/._segment_3D_lens.m
- code_mreyetrack/Functions/crop_image.m
- __MACOSX/code_mreyetrack/Functions/._crop_image.m
- code_mreyetrack/Functions/fast_radial_symmetry_transform_3D.m
- __MACOSX/code_mreyetrack/Functions/._fast_radial_symmetry_transform_3D.m
- code_mreyetrack/Functions/segment_3D_sclera_cornea.m
- __MACOSX/code_mreyetrack/Functions/._segment_3D_sclera_cornea.m
- code_mreyetrack/Functions/ellipsoid2slice.m
- __MACOSX/code_mreyetrack/Functions/._ellipsoid2slice.m
- code_mreyetrack/Functions/segment_2D.m
- __MACOSX/code_mreyetrack/Functions/._segment_2D.m
- code_mreyetrack/Functions/eyeball_2D_projection.m
- __MACOSX/code_mreyetrack/Functions/._eyeball_2D_projection.m
- code_mreyetrack/Functions/normal_gradient_matching_3D_sclera_cornea.m
- __MACOSX/code_mreyetrack/Functions/._normal_gradient_matching_3D_sclera_cornea.m
- code_mreyetrack/Functions/in_ellipse.m
- __MACOSX/code_mreyetrack/Functions/._in_ellipse.m
- code_mreyetrack/Functions/eyeball_model_3D_lens.m
- __MACOSX/code_mreyetrack/Functions/._eyeball_model_3D_lens.m
- code_mreyetrack/Functions/normal_gradient_matching_3D_lens.m
- __MACOSX/code_mreyetrack/Functions/._normal_gradient_matching_3D_lens.m
- code_mreyetrack/Functions/plot_3D_segmentation.m
- __MACOSX/code_mreyetrack/Functions/._plot_3D_segmentation.m
- code_mreyetrack/Functions/eyeball_model_3D_sclera_cornea.m
- __MACOSX/code_mreyetrack/Functions/._eyeball_model_3D_sclera_cornea.m
- code_mreyetrack/Functions/R2ang.m
- __MACOSX/code_mreyetrack/Functions/._R2ang.m
- code_mreyetrack/Functions/rot_2D.m
- __MACOSX/code_mreyetrack/Functions/._rot_2D.m
- code_mreyetrack/Functions/normal_gradient_matching_2D.m
- __MACOSX/code_mreyetrack/Functions/._normal_gradient_matching_2D.m
- code_mreyetrack/Functions/slice2ellipse.m
- __MACOSX/code_mreyetrack/Functions/._slice2ellipse.m
- code_mreyetrack/Functions/plot_parameter_dynamic.m
- __MACOSX/code_mreyetrack/Functions/._plot_parameter_dynamic.m
- code_mreyetrack/Functions/plot_2D_segmentation.m
- __MACOSX/code_mreyetrack/Functions/._plot_2D_segmentation.m
- code_mreyetrack/Functions/map_ellipsoid.m
- __MACOSX/code_mreyetrack/Functions/._map_ellipsoid.m
- code_mreyetrack/Functions/rot_3D.m
- __MACOSX/code_mreyetrack/Functions/._rot_3D.m
