# Supplementary material for: Real-Time MRI Reveals Unique Insight into the Full Kinematics of Eye Movements
Source: eNeuro. 2022 Jan 6;9(1):ENEURO.0357-21.2021. doi: 10.1523/ENEURO.0357-21.2021 (PMC8751851; doi:10.1523/ENEURO.0357-21.2021)
Supplement: Extended Data 1 — Code of MREyeTrack algorithm. Download Extended Data 1, ZIP file. [file enu-eN-MNT-0357-21-s09.zip › code_mreyetrack/mreyetrack_2D.m]

function mreyetrack_2D

addpath('Functions')

%% Choose participant and sequence
participant = 'P1';
%sequence = 'bSSFP_Saccade_Axial';
sequence = 'bSSFP_Slow_Blink_Sagittal';

%% Load raw MR data & Eye struct from 3D segmentation 
MR_2D_raw = load(sprintf('Data/%s/%s', participant, sequence));
if exist(sprintf('Data/%s/Eye.mat', participant), 'file')
    load(sprintf('Data/%s/Eye.mat', participant), 'Eye')
else
    error('You need to run "mreyetrack_3D" first to establish the 3D eyeball model!')
end

%% Find eyeball center & crop the images
% Performs a fast radial symmetry transform for a typcial eyeball size in
% order to locate the eyeballs. This works very reliably but can be a few 
% mm off from the actual eyeball center. Nevertheless, use this location to 
% crop the images and as a starting point for the algorithm.
P.cropping.radial_symmetry_mm = 12;
P.cropping.window_size_mm     = 35;
MR_2D = crop_image(MR_2D_raw, P);

%% bSSFP Eyeball projection segmentation
% Estimates eye motion in the dynamic bSSFP by finding the optimal 2D
% projection of the 3D eyeball model. We use a generalized patternsearch 
% algorithm to find the global minimum. This is kind of a brute-force 
% approach for problems which don't have a well defined gradient, so common 
% gradient-descent methods don't apply. Patternsearch algorithms are 
% essientally just a systematic way to wander through parameter space until 
% no further improvement can be made. Empirical results are very good, but 
% computation time is high. To ensure that the global minimum will be found, 
% various scalings  between parameters of unit mm and ° are considered. 
% Number of grid points per pixel is also adjustable. Since only in-plane
% motion can be reliably estimated based on single-slice data, you can
% choose to exclude torsional rotation from the analysis and introduce
% boundaries on unreasonable out-of-plane motion.
P.segment_2D.plot_segmentation        = 1;
P.segment_2D.include_torsion          = 0;
P.segment_2D.out_of_plane_translation = 1;
P.segment_2D.out_of_plane_rotation    = 5;
P.segment_2D.grid_points_px           = 4;
P.segment_2D.scaling_mm2deg           = [0.5, 1, 5, 10, 50];
MR_2D = segment_2D(MR_2D, Eye, P);
save(sprintf('Data/%s/%s_analysed', participant, sequence), 'MR_2D')
