# Supplementary material for: Real-Time MRI Reveals Unique Insight into the Full Kinematics of Eye Movements
Source: eNeuro. 2022 Jan 6;9(1):ENEURO.0357-21.2021. doi: 10.1523/ENEURO.0357-21.2021 (PMC8751851; doi:10.1523/ENEURO.0357-21.2021)
Supplement: Extended Data 1 — Code of MREyeTrack algorithm. Download Extended Data 1, ZIP file. [file enu-eN-MNT-0357-21-s09.zip › code_mreyetrack/mreyetrack_3D.m]

function mreyetrack_3D

addpath('Functions')

%% Load raw MR data
participant = 'P1';
MR_3D_raw = load(sprintf('Data/%s/T2_weighted_3D_scan', participant));

%% Find eyeball center & crop the images
% Performs a fast radial symmetry transform for a typcial eyeball size in
% order to locate both eyeballs. This works very reliably but can be a few 
% mm off from the actual eyeball center. Nevertheless, use this location to 
% crop the images and as a starting point for the algorithm.
P.cropping.radial_symmetry_mm = 12;
P.cropping.window_size_mm     = 35;
MR_3D = crop_image(MR_3D_raw, P);
save(sprintf('Data/%s/T2_weighted_3D_scan_analysed', participant), 'MR_3D')

%% 3D Eyeball Model segmentation
% use the high-definition T2-weighted 3D scan for an accurate segmentation 
% of sclera, cornea and lens as ellipsoids. Cornea center is fixed at a
% choosable distance to sclera center. Lens indentation can also be defined 
% in the parameters. These are chosen as in the publication In order to find 
% the global solution, various scalings  between parameters of unit mm and 
% deg are considered. Number of grid points per pixel is also adjustable. The 
% results are stored in the 'Eye'  struct.
P.segment_3D.plot_segmentation = 1;
P.segment_3D.cornea_center_mm  = 7;
P.segment_3D.lens_indent_mm    = 1.5;
P.segment_3D.grid_points_px    = 4;
P.segment_3D.scaling_mm2deg    = [0.5, 1, 5, 10, 50];
Eye = segment_3D_sclera_cornea(MR_3D, P);
Eye = segment_3D_lens(MR_3D, Eye);
save(sprintf('Data/%s/Eye', participant), 'Eye')
