# Supplementary material for: Real-Time MRI Reveals Unique Insight into the Full Kinematics of Eye Movements
Source: eNeuro. 2022 Jan 6;9(1):ENEURO.0357-21.2021. doi: 10.1523/ENEURO.0357-21.2021 (PMC8751851; doi:10.1523/ENEURO.0357-21.2021)
Supplement: Extended Data 1 — Code of MREyeTrack algorithm. Download Extended Data 1, ZIP file. [file enu-eN-MNT-0357-21-s09.zip › code_mreyetrack/Functions/R2ang.m]

function ang = R2ang(R)

if ~all(size(R) == 3)
    error('You need a 3x3 rotation matrix as input')
end

% % anticlockwise
% ang(1) = atand(R(3,2)/R(2,2));
% ang(2) = atand(R(1,3)/R(1,1));
% ang(3) = -asind(R(1,2));

% clockwise
ang(1) = -atand(R(3,2)/R(2,2));
ang(2) = -atand(R(1,3)/R(1,1));
ang(3) = asind(R(1,2));
