# Supplementary material for: Real-Time MRI Reveals Unique Insight into the Full Kinematics of Eye Movements
Source: eNeuro. 2022 Jan 6;9(1):ENEURO.0357-21.2021. doi: 10.1523/ENEURO.0357-21.2021 (PMC8751851; doi:10.1523/ENEURO.0357-21.2021)
Supplement: Extended Data 1 — Code of MREyeTrack algorithm. Download Extended Data 1, ZIP file. [file enu-eN-MNT-0357-21-s09.zip › code_mreyetrack/Functions/normal_gradient_matching_2D.m]

function [metric, m_bdy, m_crn, m_lns] = normal_gradient_matching_2D(b, grad, Eye, P)

% Apply the eyeball model parameters to generate grid points and normal
% vector orientations 
[x, vec, bdy, lns, crn] = eyeball_2D_projection(b(1:3), b(4:6)*P.scaling, Eye, P); 

if ~isempty(x)
    % Project the grid points on the MR image
    idx = int32(x(1,:)) + (int32(x(2,:))-1) * P.imsz(1);
    in_image = all(idx >= 1 & idx <= prod(P.imsz));
else
    in_image = false;
end

% Calculate the inner product of the template with the MRI image gradients
if in_image
    m_bdy =  mean(sum(vec(:,bdy) .* grad(idx(bdy),:)'));
    m_lns =  mean(sum(vec(:,lns) .* grad(idx(lns),:)'));
    m_crn =  mean(sum(vec(:,crn) .* grad(idx(crn),:)'));
    metric = m_bdy + m_lns + m_crn;
else
    metric = -inf;
    m_bdy  = 0;
    m_lns  = 0;
    m_crn  = 0;
end
