# Supplementary material for: Real-Time MRI Reveals Unique Insight into the Full Kinematics of Eye Movements
Source: eNeuro. 2022 Jan 6;9(1):ENEURO.0357-21.2021. doi: 10.1523/ENEURO.0357-21.2021 (PMC8751851; doi:10.1523/ENEURO.0357-21.2021)
Supplement: Extended Data 1 — Code of MREyeTrack algorithm. Download Extended Data 1, ZIP file. [file enu-eN-MNT-0357-21-s09.zip › code_mreyetrack/Functions/slice2ellipse.m]

function [pos, r, phi] = slice2ellipse(vec, v1, v2)

pos = project(vec(:,1), v1, v2);
r_1 = project(vec(:,2), v1, v2);
r_2 = project(vec(:,3), v1, v2);
r = [norm(r_1), norm(r_2)];
phi = atan2d(r_2(1), r_2(2));

function vec = project(vec, v1, v2)
    vec = [vec' * v1 / norm(v1),  vec' * v2 / norm(v2)];
end

end
