# Supplementary material for: Real-Time MRI Reveals Unique Insight into the Full Kinematics of Eye Movements
Source: eNeuro. 2022 Jan 6;9(1):ENEURO.0357-21.2021. doi: 10.1523/ENEURO.0357-21.2021 (PMC8751851; doi:10.1523/ENEURO.0357-21.2021)
Supplement: Extended Data 1 — Code of MREyeTrack algorithm. Download Extended Data 1, ZIP file. [file enu-eN-MNT-0357-21-s09.zip › code_mreyetrack/Functions/map_ellipsoid.m]

function x = map_ellipsoid(r, N)

% Almost equiplanar Ellipsoid mapping with fibonacci lattice
grid  = 0:N-1;
phi   = pi * (1+sqrt(5)) * grid;
theta = acos(1-2*grid/N);

x = [r(1) * cos(phi) .* sin(theta); ...
     r(2) * sin(phi) .* sin(theta); ...
     r(3) * cos(theta)            ];
end
