# Supplementary material for: Real-Time MRI Reveals Unique Insight into the Full Kinematics of Eye Movements
Source: eNeuro. 2022 Jan 6;9(1):ENEURO.0357-21.2021. doi: 10.1523/ENEURO.0357-21.2021 (PMC8751851; doi:10.1523/ENEURO.0357-21.2021)
Supplement: Extended Data 1 — Code of MREyeTrack algorithm. Download Extended Data 1, ZIP file. [file enu-eN-MNT-0357-21-s09.zip › code_mreyetrack/Functions/rot_3D.m]

function R = rot_3D(phi)
    % clockwise rotation
    R = [  1           ,  0           ,  0           ; ...
           0           ,  cosd(phi(1)),  sind(phi(1)); ...
           0           , -sind(phi(1)),  cosd(phi(1))] * ...
        [  cosd(phi(3)),  sind(phi(3)),  0           ; ...
          -sind(phi(3)),  cosd(phi(3)),  0           ; ...
           0           ,  0           ,  1           ] * ...
        [  cosd(phi(2)),  0           , -sind(phi(2)); ...
           0           ,  1           ,  0           ; ...
           sind(phi(2)),  0           ,  cosd(phi(2))];
end
